# Supplementary material for: A Prediction Model for Metachronous Peritoneal Carcinomatosis in Patients with Stage T4 Colon Cancer after Curative Resection
Source: Cancers (Basel). 2021 Jun 4;13(11):2808. doi: 10.3390/cancers13112808 (PMC8200190; doi:10.3390/cancers13112808)
Supplement: Supplementary file 1 [file cancers-13-02808-s001.zip]

Archive with 1 entries (1 files):
- cancers-1164694-supplementary.pdf
